# Supplementary material for: A Systematic Review of Metabolomic Biomarkers for the Intake of Sugar-Sweetened and Low-Calorie Sweetened Beverages
Source: Metabolites. 2021 Aug 19;11(8):546. doi: 10.3390/metabo11080546 (PMC8401376; doi:10.3390/metabo11080546)
Supplement: Supplementary file 1 [file metabolites-11-00546-s001.zip]

Archive with 1 entries (1 files):
- metabolites-1309686-supplementary.pdf
